# Supplementary material for: Enrichment Methods for Murine Liver Non-Parenchymal Cells Differentially Affect Their Immunophenotype and Responsiveness towards Stimulation
Source: Int J Mol Sci. 2022 Jun 11;23(12):6543. doi: 10.3390/ijms23126543 (PMC9223567; doi:10.3390/ijms23126543)
Supplement: Supplementary file 1 [file ijms-23-06543-s001.zip]

Archive with 1 entries (1 files):
- ijms-1757523-supplementary.pdf
